# Supplementary material for: SCY-247, a novel second-generation triterpenoid antifungal, demonstrates high in vitro activity against genetically diverse Candida auris isolates, including FKS1 mutants
Source: J Antimicrob Chemother. 2025 Jul 17;80(11):3165–6. doi: 10.1093/jac/dkaf240 (PMC12598769; doi:10.1093/jac/dkaf240)
Supplement: dkaf240_Supplementary_Data [file dkaf240_supplementary_data.zip]

Archive with 2 entries (2 files):
- Figure S1.pptx
- Supplementary materials.docx
